# Supplementary material for: Multi-Compartment Transcriptomics Identifies a Persistent Inflammatory Program and a Network-Derived Diagnostic Signature in Polycythemia Vera
Source: Int J Mol Sci. 2026 May 20;27(10):4580. doi: 10.3390/ijms27104580 (PMC13207336; doi:10.3390/ijms27104580)
Supplement: Supplementary file 1 [file ijms-27-04580-s001.zip]

Archive with 1 entries (1 files):
- ijms-4223089-supplementary.pdf
